# Supplementary material for: Thermochemical Characterization of Eight Seaweed Species and Evaluation of Their Potential Use as an Alternative for Biofuel Production and Source of Bioactive Compounds
Source: Int J Mol Sci. 2022 Feb 21;23(4):2355. doi: 10.3390/ijms23042355 (PMC8880020; doi:10.3390/ijms23042355)
Supplement: Supplementary file 1 [file ijms-23-02355-s001.zip]

Archive with 1 entries (1 files):
- ijms-1561434-supplementary.pdf
